# Supplementary material for: Anti-proliferative and anti-migration effects of Polish propolis combined with Hypericum perforatum L. on glioblastoma multiforme cell line U87MG
Source: BMC Complement Altern Med. 2016 Sep 20;16:367. doi: 10.1186/s12906-016-1351-2 (PMC5029078; doi:10.1186/s12906-016-1351-2)
Supplement: Additional file 1: — The row data of MTT, [3H]-thymidine incorporation and MMPs secretion tests. (XLSX 43 kb) [file 12906_2016_1351_MOESM1_ESM.xlsx]

## Sheet: MTT
24 h	Control	EEP30	HPE1,56	HPE3,13	HPE6,25	HPE12,5	HPE25	HPE50	HPE75	HPE100	HPE1,56+EEP30	HPE3,13+EEP30	HPE6,25+EEP30	HPE12,5+EEP30	HPE25+EEP30	HPE50+EEP30	HPE75+EEP30	HPE100+EEP30	48 h	Control	EEP30	HPE1,56	HPE3,13	HPE6,25	HPE12,5	HPE25	HPE50	HPE75	HPE100	HPE1,56+EEP30	HPE3,13+EEP30	HPE6,25+EEP30	HPE12,5+EEP30	HPE25+EEP30	HPE50+EEP30	HPE75+EEP30	HPE100+EEP30		Control	EEP30	HPE1,56	HPE3,13	HPE6,25	HPE12,5	HPE25	HPE50	HPE75	HPE100	HPE1,56+EEP30
	103.261	68.5386	94.033	105.352	81.0979	92.9952	76.6908	71.8599	63.5568	56.4614	67.0618	71.7405	81.4099	66.4251	51.1775	56.9143	45.5918	52.0833		88.5737	30.3607	98.9944	86.2939	108.563	37.54	70.1138	35.2911	32.3602	11.5907	54.2816	45.5827	47.4964	20.327	19.3755	22.4029	13.4071	9.16876		101.787	15.1629	96.9798	104.726	95.653	59.4836	49.747	41.7729	6.3738	0.750638	37.6544
	88.6171	65.3684	90.5503	97.2254	92.9507	91.7874	90.1268	82.5785	66.5761	48.913	63.9426	69.2452	69.869	61.5942	58.4239	52.5362	47.5543	52.8382		100.856	33.4746	105.954	97.7765	77.2785	42.6434	62.2847	45.9306	35.4918	14.4451	63.8505	47.4964	53.2378	20.5	17.6455	21.0189	14.3586	10.0337		101.787	19.0662	99.039	101.589	94.9035	55.5802	53.4008	39.0273	7.45244	0.900766	43.0477
	94.8068	77.5966	101.578	100.998	84.4555	83.5933	86.0886	74.8596	60.8235	48.3468	52.4017	55.5209	78.9145	76.1073	61.1354	29.9439	32.4392	39.3013		109.679	30.9662	98.1245	92.5572	83.4383	89.0776	80.0809	54.6296	23.5195	36.3617	62.8066	41.0192	33.8793	34.7959	22.0954	19.4857	17.224	17.7459		108.392	15.6133	99.6274	102.177	92.4605	88.5468	66.233	38.8795	5.43376	15.101	40.9884
	101.6	89.221	98.2184	105.6	101.289	97.3175	108.858	86.4005	77.043	50.2183	98.0961	81.2631	87.648	56.4566	47.0992	29.9439	59.2639	35.8702		101.894	35.5506	81.3384	86.7983	79.6584	80.3786	84.1254	50.819	20.8596	25.575	48.439	43.5391	34.4393	36.0138	28.3587	20.7036	21.0515	20.3556		85.873	16.3639	103.523	93.0298	90.9917	73.3477	75.2765	32.3215	5.43376	12.7476	44.5943
	106.129	94.3539	99.4833	95.3	107.093	83.9052	108.544	80.1022	51.0796	51.0796	87.9382	96.3548	88.5187	48.0349	42.7324	29.32	60.5115	30.5677		101.635	29.1497	74.0585	90.0182	84.8332	90.0182	83.2154	71.2586	61.5774	26.0395	47.3191	47.879	46.0591	40.1792	34.1	28.1847	28.8806	28.5327		92.3285	13.8117	98.932	94.0603	92.7402	85.8992	76.701	5.25124	27.9088	13.5844	47.5923
	101.298	99.1848	89.6891	99.8	94.0866	109.995	89.9698	81.8435	54.2721	45.5654	87.3578	80.3924	53.6942	68.4932	48.7578	29.0225	35.1173	33.9564		103.105	31.6582	81.4784	75.0385	86.8554	87.1587	84.4868	68.1496	61.5774	25.1995	58.9388		24.9697	39.6192	28.1394	19.7396	14.9797	16.7997		94.13	16.9644	96.9646	96.5898	70.9278	76.5411	48.7438	4.20099	26.7898	18.8308	43.9385
	102.355	87.8623			93.2737	96.9352	87.5838	96.3219	77.0169				57.5601	67.9127	44.4045	31.3443	36.2782	36.2782		102.759	30.7067			77.2497	84.4287	81.786	68.5541	55.2836				23.9448	29.2594	27.0195	21.8396	17.4997	18.0596		113.046	26.4225			70.7779	88.7203	52.5741	5.37479	26.0904
	102.204	76.2379			94.6962	85.5517	95.9155	96.1187	85.7549				48.3247	77.7804	66.7518	52.821	32.215	35.4075		94.1095	31.5717			84.2336	85.4398	78.3255	73.3064	62.4578				23.5722	21.1497	30.2394	30.0994	21.9796	17.9196		95.9315	30			72.0525	90.5022	53.3773		4.49859
	99.7886	93.1461			93.2496	85.3485	84.9421	99.5733	77.4233				56.5602	40.378						91.1686	31.3122			88.3693	91.3234	93.1866	56.7184	51.7387				22.6764	19.8453						99.6847	52.1671				91.831			4.27366
	86.0886	90.1268			89.0613	94.493	87.8295	90.4164	70.3375				57.3297	39.3041						106.219	32.6961			85.9217	91.8298	95.3878	73.7677	31.5848				21.7813	23.479						107.041	46.5778				86.0585
	105.739	67.6856			88.5686	85.6122	89.6773	99.0392	73.4171				48.6726	43.1701						100.212	36.3			88.3648	92.6739	90.1468	60.5165	31.4917					22.6405						105.217	47.0681				91.1862
	91.3911	74.5477			96.4072	88.4454	79.4531	92.2641	81.9167					47.0361						99.8643	51.5526			88.5744	83.8574	79.1018	75.891	33.5414					27.5785						107.276	46.1855				89.6417
	109.17	80.4741			96.8064	94.4814	105.389	98.6028	83.4331					50.043						104.388	51.8986			86.5828	92.7673	77.1453	83.3333						22.1543						98.4507	50.9904
	91.7031	89.5197			92.016	99.002	94.4112	97.006	85.0299					40.7849						110.825	52.5041			78.1701	95.8071	83.2945	40.8087						21.1845						102.863	48.637
	100.125	82.0337			91.7096	103.194	101.198	95.8084	61.2113					46.5564						92.3832	46.8005			78.3565	93.916	75.5632	33.4482						20.6624						91.0963	47.5583
	93.2626	74.8596			92.354	91.4172	88.9175	64.433	68.5137					47.5183						93.0791	51.15			75.7477	90.7482	79.2929	41.4609						20.9608						115.611	47.9506
	102.932	80.1622			93.8574	89.7766	100.301	71.3058	66.1512					42.1316						104.388	53.7597			67.9546	89.0711	76.3837							19.9165						86.6837	47.2642
	110.106	95.758			92.9204	88.0584	91.2801	65.9364	59.2536					51.7507						95.8628	53.4117			71.1622	91.3024														90.9002	62.071
	109.482	83.9052			99.4613	91.7096	90.227	63.8707	54.0593											98.9944	64.7204			65.9406	90.2581														103.256	50.1218
	99.5472	105.427			99.6537	98.8842	96.5756	61.9469	57.3297											89.1782	55.8475				84.962														98.6468	47.686
	90.5503	86.7773				103.117	88.688	63.8707												98.138	56.8913																		104.928	49.9344
	95.1939	85.3262				101														91.8382	54.2816																		112.423	63.2378
	106.222	92.5818																		86.2383	63.5026																		101.274	61.7388
	116.09	74.5879																		105.698	71.6786																		105.303	60.8019
	98.6766	80.6826																		110.178	80.4984																		98.1825	56.305
	101.869	77.4901																		107.938	68.8786																		98.4636	34.7574
	94.033	73.1368																		105.418	76.8585																		90.875	53.6818
	97.8059	103.901																		107.938	74.1985																		91.2498	38.5985
	94.493	67.042																		97.4381	74.6185																		98.8383	25.3421
	102.825	66.7955																		96.9666	70.6986																		98.4636	26.2418
	95.7123	73.2388																		99.8989	75.7385																		103.091	24.9672
	99.37	74.0979																		101.011	67.0587																		92.0408	23.1678
	92.6641	67.2251																		95.1466	67.8986																		100.783	22.9428
	107.702	78.1787																		109.201	35.498																		102.882	24.897
	99.1668	63.6783																		88.5743	37.4546																		94.6986	25.2059
	97.5412	72.3355																		101.82	33.1687																		99.1747	25.7002
	104.857	64.2555																		104.55	39.1317																		96.4471	24.897
	105.67	59.0612																		94.5399	40.0634																		106.518	25.9473
	91.1555																			108.291	36.5508																		99.4545
	106.43																			91.7454	35.2827																		104.91
	102.488																			98.582	36.7																		91.4714
	97.3146																			103.309	36.5508																		103.093
	100.148																			103.393	34.0892																		112.99
	99.0392																			101.283																			103.993
	107.539																			99.1729																			94.5455
	97.6842																			94.3619																			90.1968
	103.72																			106.938																			109.091
	94.4814																			103.984																			94.6204
	102.196																			97.2316																			106.693
	114.97																			94.6541																			89.0239
	94.6108																			104.612																			97.5494
	106.587																			102.306																			99.897
	103.593																			98.6373																			99.4028
	90.02																			102.725																			106.322
	103.393																			95.4927																			101.256
	83.0339																			107.966																			98.6614
	105.389																			97.6939																			101.194
	96.2076																			100.524
	95.7904																			95.3878
	102.019																			102.022
	95.5756																			103.885
	96.6495																			102.301
	106.314																			100.252
	96.6495																			105.19
	98.7973																			94.0091
	102.448																			100.531
	103.522																			99.2267
	102.234																			102.022
	79.4536																			90.5618
	102.732																			99.0601
	93.4975																			101.82
	103.886																			98.165
	101.193																			102.641
	111.004																			100.179
	99.6537																			96.5985
	98.6918																			96.9715
	107.541																			100.925
	102.347
[truncated: 7 more columns]

## Sheet: Thymidine incorp.
Control	97.6893	97.3268	105.147	98.3154	99.1501	100.809	103.544	98.0188	106.837	101.953	93.373	94.8418	112.362	101.533	93.8392	95.2614	99.4295	97.5922	103.092	98.7122	97.2398	103.935
EEP30	84.7118	82.5436	79.9207	83.6771	82.1613	79.0489	75.59	77.1607	77.7538	70.878	74.8988	77.1529	77.6562	74.5158	84.7118	82.5436	79.9207	83.6771	82.1613	79.0489	73.1557
HPE6.25	99.4346	91.2397	106.499	98.3599	91.0243	107.917	91.3737	88.7485	92.4171	89.2758	89.4956	90.2068	92.1983	90.5898	99.4346	91.2397	106.499	98.3599	91.0243	107.917	79.5461	73.7699	70.1078	70.3972	83.1263	72.4381	71.6702	69.9077
HPE6.25+ EEP30	43.8422	51.1861	48.6915	44.8447	49.1163	34.9173	42.4741	46.9664	41.837	36.2512	43.4621	44.3375	43.8422	51.1861	48.6915	44.8447	49.1163	35.8153	36.8346	40.3834	36.3198	30.7428

## Sheet: MMP's
72 kDa	Control	EEP30	HPE6.25	HPE6.25+EEP30
	101	105.2	101	66
	99	97.9	86.6	60.4
	100	94.8	89.6	39.1
		83.3	100.5	31.2
		106.8	88.6	56.8
		72.7		25
92 kDa	Control	EEP30	HPE6.25	HPE6.25+EEP30
	98.5	73.4	100	7.7
	101.5	93.3	58.4	5.7
	87.8	53.4	90.4	12.8
	112.2		61.9
